# Supplementary material for: Risk factors analysis of COVID-19 patients with ARDS and prediction based on machine learning
Source: Sci Rep. 2021 Feb 3;11:2933. doi: 10.1038/s41598-021-82492-x (PMC7858607; doi:10.1038/s41598-021-82492-x)
Supplement: Supplementary file 2 — Supplementary Information 2. [file 41598_2021_82492_MOESM2_ESM.xlsx]

## Sheet: table1
Gender	Age	BMI	Severity evaluation at admission	Temperature	Hemoptysis	Shortness of breath	Hypertension	Secondary bacterial infection	Lung consolidation	Neutrophils / lymphocytes (<3 vs. ≥3)	AST(≤40 vs.>40)	CK(≤185 vs.>185)	LDH(≤250 vs.>250)	CRP(≤10 vs.>10)	Diabetes	Lymphocyte count (10e9/l)	Cough	ALT(≤40 vs.>40)	ARDS（ARDS＝1，Non-ARDS＝0）
0	40	1	2	2	0	0	0	0	0	1	1	1	1	1	0	0.87	1	1	0
0	35	1	2	1	0	0	0	0	0	1	1	1	1	1	0	1.85	1	1	0
1	34	1	2	1	0	0	0	0	0	1	1	1	1	1	0	1.37	1	1	0
1	40	3	2	1	0	0	0	0	0	1	1	1	1	1	0	1.99	1	1	0
0	37	1	2	1	0	0	0	0	0	1	1	1	1	1	0	1.24	1	1	0
0	53	2	2	1	0	0	0	0	0	2	1	1	1	1	0	0.8	1	1	0
0	38	1	2	2	0	0	0	0	0	2	1	1	1	2	0	0.84	0	1	0
0	33	1	2	2	0	0	0	0	0	2	1	1	1	2	0	0.65	1	1	0
1	57	3	2	1	0	0	0	0	0	1	1	1	1	1	0	1.69	1	2	0
0	33	1	2	1	0	0	0	0	0	2	1	1	1	1	0	0.75	1	1	0
0	24	1	2	1	0	0	0	0	1	1	1	1	2	1	0	0.87	1	1	0
0	28	3	2	2	0	0	0	0	0	2	1	1	1	1	0	1.08	0	2	0
0	33	1	2	1	0	0	0	0	0	1	1	1	1	2	0	1.2	1	1	0
0	38	2	2	1	0	0	0	0	0	2	1	1	1	1	0	1.45	1	1	0
1	35	3	2	1	0	0	0	0	0	1	1	1	1	1	0	1.97	1	1	0
1	45	2	2	1	0	0	0	0	0	1	1	1	1	2	0	2.77	1	1	0
0	42	1	2	3	0	0	0	0	0	2	1	1	1	1	0	0.66	1	1	0
1	33	1	2	2	0	0	1	0	0	1	1	1	1	2	0	2	1	1	0
1	19	1	1	1	0	0	0	0	0	2	1	1	1	2	0	0.65	1	1	0
0	85	1	2	1	0	1	0	0	0	2	1	1	2	2	0	1.13	0	1	0
1	34	2	2	3	0	0	0	1	0	2	1	1	1	2	0	0.65	1	1	0
0	60	3	2	2	0	0	1	1	0	1	2	1	2	2	1	1.28	1	1	0
1	72	3	2	2	0	1	1	1	0	2	1	2	2	2	0	0.59	1	1	0
0	63	2	2	1	0	1	1	1	0	2	1	1	2	1	0	0.51	0	1	0
1	62	2	2	1	0	0	1	1	0	2	1	1	2	2	0	0.57	1	1	0
0	45	1	2	1	0	0	0	0	0	2	1	1	1	2	0	0.61	1	1	0
0	30	3	2	3	0	0	0	0	0	1	1	1	1	2	0	1.4	1	1	0
1	74	1	2	1	0	0	1	1	0	2	2	1	2	2	1	0.52	1	2	0
1	48	3	2	4	0	1	1	0	1	1	1	2	1	2	0	2.08	1	2	0
1	32	1	2	1	0	0	0	0	1	1	1	1	1	1	0	1.52	1	1	0
0	29	1	2	2	0	0	0	0	1	1	1	1	1	1	0	1.65	1	1	0
0	62	1	2	2	0	0	1	0	1	1	1	1	1	1	0	1.49	1	1	0
0	33	1	2	2	0	0	0	0	1	1	1	1	1	1	0	1.42	1	1	0
0	64	3	2	1	0	0	1	0	1	1	2	1	1	1	0	1.44	1	2	0
0	54	2	2	2	0	0	0	0	1	1	1	1	1	1	0	0.82	1	1	0
1	53	2	2	2	0	0	0	0	1	2	1	1	1	2	0	0.7	1	1	0
0	29	1	2	2	0	1	0	0	1	1	1	1	1	1	0	0.99	1	1	0
0	58	3	2	3	0	1	1	0	1	1	1	1	1	2	1	1.64	1	1	0
0	33	2	2	1	0	0	0	0	1	1	1	1	1	1	0	1.34	0	1	0
0	36	1	2	2	0	0	0	0	1	2	2	1	1	2	0	0.71	1	2	0
1	6	1	1	1	0	0	0	0	0	1	1	1	1	1	0	2.19	1	1	0
0	39	2	2	2	0	1	0	0	1	1	1	1	1	1	0	1.66	1	2	0
1	28	3	2	3	1	1	0	0	0	2	1	2	2	2	0	0.75	1	1	0
0	27	1	1	2	0	0	0	0	0	2	1	1	1	1	0	1.37	1	1	0
1	41	1	2	1	0	0	0	0	0	1	1	1	1	1	0	2.38	1	1	0
1	11	1	1	1	0	0	0	0	0	1	1	1	1	1	0	2.38	0	1	0
0	41	1	2	1	0	0	0	0	1	2	1	1	1	1	0	0.68	1	1	0
1	56	1	2	1	0	0	0	0	0	1	1	1	1	1	0	1.74	1	1	0
1	33	2	2	3	0	0	0	0	1	2	1	1	2	1	0	0.7	1	1	0
1	61	3	2	2	0	0	0	0	1	1	1	1	1	2	1	1.19	1	1	0
1	42	1	2	1	0	0	0	0	1	1	1	1	1	1	0	1.19	1	1	0
0	67	3	2	1	0	0	1	0	0	2	2	1	2	1	0	1.02	1	2	0
1	65	3	2	2	0	1	1	1	1	2	1	1	1	1	0	0.78	1	1	1
0	39	2	2	1	0	0	0	0	0	1	1	1	1	1	0	1.83	0	1	0
1	11	1	1	1	0	0	0	0	0	1	1	1	1	1	0	2.35	0	2	0
0	64	2	2	1	0	0	1	0	0	1	1	1	1	1	0	1.91	1	1	0
1	29	2	1	3	0	0	0	0	1	2	1	1	1	1	0	0.72	0	1	0
0	29	1	1	2	0	0	0	0	1	2	1	1	1	1	0	0.96	1	1	0
1	29	3	1	3	0	0	0	0	0	1	2	1	2	2	0	1.06	0	2	0
1	26	1	1	1	0	0	0	0	0	1	1	1	1	1	0	1.66	1	1	0
0	36	1	1	3	0	0	0	0	0	2	1	1	1	2	0	0.64	1	2	0
0	34	3	1	2	0	0	0	0	1	2	1	1	1	1	0	0.77	0	1	0
1	83	2	3	1	0	1	0	0	0	2	2	2	2	2	0	0.2	1	2	1
1	44	1	2	1	0	0	0	0	1	1	1	1	1	1	1	1.61	0	1	0
1	13	3	1	2	0	0	0	0	0	2	1	1	1	1	1	1.1	0	1	0
1	52	3	2	2	0	0	1	0	1	2	1	1	1	1	0	0.82	0	1	0
0	68	2	2	1	0	0	0	0	0	1	1	1	1	2	0	1.24	0	1	0
1	16	1	2	2	0	0	0	0	0	2	1	1	1	2	0	0.83	1	1	0
1	43	2	2	2	0	0	0	0	1	2	1	1	1	2	0	1.21	1	1	0
1	43	3	2	3	0	0	1	0	1	1	1	1	1	1	0	1.29	0	1	0
0	56	2	2	3	0	0	0	0	1	1	1	1	1	2	0	2.1	0	1	0
0	55	3	2	2	0	0	0	0	1	2	2	1	2	2	0	0.3	1	2	0
1	57	3	2	3	1	0	0	0	1	2	1	1	2	2	1	0.3	1	2	0
1	30	2	1	3	0	0	0	0	0	1	1	1	1	1	0	1.8	1	1	0
0	52	1	1	2	0	0	0	0	0	2	1	1	1	1	0	0.7	1	1	0
0	42	1	2	1	0	0	0	0	0	2	1	1	2	1	0	1.1	0	1	0
0	48	2	2	1	0	0	0	0	0	1	1	1	1	1	0	1	1	1	0
1	35	3	1	3	0	0	0	0	0	2	1	1	2	1	0	1.1	0	1	0
0	39	2	2	2	0	0	0	0	1	1	1	1	1	1	0	1	0	1	0
1	46	2	2	3	0	0	0	0	1	1	1	1	1	1	0	0.7	0	1	0
0	52	1	2	3	0	0	0	0	1	1	1	1	1	1	0	0.6	1	1	0
1	55	1	2	2	0	0	0	0	0	1	1	1	1	1	0	0.7	1	1	0
1	42	1	2	2	0	1	0	0	0	2	2	1	2	2	0	0.8	0	2	0
1	44	2	2	1	0	0	1	0	0	1	1	1	1	1	0	1.7	1	2	0
0	55	1	2	2	0	0	0	0	0	2	1	1	1	1	0	1.9	1	1	0
1	67	2	2	1	0	0	0	0	0	2	1	1	1	2	0	0.9	1	1	0
1	56	1	2	1	0	0	0	0	0	2	1	2	1	2	0	0.6	1	1	0
1	48	1	2	2	0	0	0	0	0	1	1	1	2	2	0	1.8	0	1	0
0	40	3	2	2	0	0	0	0	0	2	1	1	2	1	0	0.8	0	1	0
1	57	1	2	3	1	0	0	0	0	2	1	1	1	2	1	1	1	1	0
1	41	1	2	3	0	0	0	0	0	2	1	1	1	2	0	0.8	1	1	0
0	68	1	2	2	0	0	0	0	1	1	1	1	2	2	1	1.1	0	1	0
1	30	3	2	1	0	0	0	0	0	2	1	1	1	1	0	1.3	0	1	0
1	43	3	2	1	0	0	1	0	0	1	1	1	1	1	0	1.8	1	1	0
0	42	2	1	3	0	0	0	0	0	1	1	1	1	1	0	0.7	0	1	0
1	33	1	2	2	0	0	0	0	0	2	1	1	1	1	0	0.9	1	1	0
1	61	1	1	2	0	0	0	0	0	1	1	1	1	1	0	1.3	0	1	0
1	39	3	1	1	0	0	0	0	0	1	1	1	1	1	0	1.5	1	2	0
0	70	1	2	2	0	0	0	0	1	2	1	1	1	1	1	0.7	0	1	0
1	38	3	2	2	0	0	0	0	0	1	1	1	1	1	0	1.6	0	1	0
0	16	2	1	1	0	0	0	0	0	1	1	1	1	1	0	1.9	0	1	0
0	31	1	2	2	0	0	0	0	0	2	1	1	1	1	0	1	0	1	0
1	69	1	2	4	0	1	1	0	1	2	2	1	2	2	0	0.6	1	1	0
1	44	3	2	1	0	0	0	0	0	1	1	1	1	1	0	1.7	1	2	0
1	55	3	1	3	0	1	0	0	1	2	1	1	1	1	0	1.4	1	1	0
1	71	2	2	3	0	1	1	0	0	2	1	1	1	2	1	0.8	0	1	0
0	38	1	2	3	0	1	1	0	1	2	1	1	1	2	0	0.8	1	1	0
0	63	3	2	1	0	1	1	0	1	1	1	1	2	2	1	0.5	1	1	0
1	72	3	2	4	0	0	1	0	0	2	1	1	1	2	0	1	1	1	0
0	35	2	2	1	0	0	0	0	0	1	1	1	1	2	0	1.1	1	1	0
1	54	1	2	1	0	0	0	0	0	2	1	1	1	2	0	1.2	1	1	0
0	24	1	2	1	0	0	0	0	0	1	1	1	1	1	0	2	0	1	0
0	49	1	2	1	0	0	1	0	0	1	1	1	2	1	1	1.4	0	1	0
0	55	2	2	1	0	0	0	0	0	2	1	1	2	2	0	1.3	0	1	0
0	51	2	2	3	0	0	0	0	0	1	1	1	1	2	0	0.8	0	1	0
0	30	1	2	3	0	0	0	0	0	2	1	1	1	1	0	0.9	0	1	0
0	43	3	2	1	0	0	0	0	0	1	1	1	2	2	0	1.66	0	1	0
1	53	3	2	2	0	0	0	0	0	1	2	1	2	1	1	1.48	1	2	0
0	70	2	2	3	0	0	0	0	0	2	1	1	2	2	0	1.32	1	1	0
0	54	3	1	2	0	0	0	0	0	2	1	1	1	1	0	0.9	1	1	0
0	63	2	1	4	0	0	0	0	0	2	1	2	1	2	0	0.5	1	1	0
0	56	2	2	2	0	0	1	0	0	2	2	1	2	2	1	0.83	1	1	0
0	56	3	2	3	0	1	0	0	0	1	2	1	2	2	0	1.4	1	1	0
0	38	1	2	2	0	0	0	0	0	1	1	1	1	1	0	1.5	1	1	0
0	51	2	2	2	0	0	0	0	0	2	1	1	2	1	0	0.27	1	1	0
0	31	2	2	1	0	0	0	0	0	1	1	1	1	1	0	2.02	0	1	0
0	53	1	2	2	0	0	0	0	0	1	1	1	1	1	0	2.2	0	1	0
1	49	2	2	2	0	0	0	0	0	1	1	1	1	2	0	1.3	1	1	0
0	77	1	2	3	0	0	0	0	0	1	1	1	1	2	0	1.34	1	1	0
0	52	3	2	2	0	0	0	0	0	1	1	1	1	2	0	1.2	0	2	0
1	33	2	2	2	0	0	0	0	0	1	1	1	1	1	0	2.4	0	1	0
1	17	1	2	1	0	0	0	0	0	1	1	1	1	1	0	1.6	0	1	0
0	50	3	1	1	0	0	0	1	0	1	1	1	1	1	0	2.04	0	1	0
1	51	3	2	2	0	0	0	0	0	1	1	2	1	2	0	1.6	0	1	0
1	57	1	2	3	0	0	1	0	0	1	1	1	1	2	0	0.9	0	1	0
0	59	2	2	3	0	0	0	0	0	1	1	1	2	2	0	1.59	0	1	0
0	66	2	2	2	0	0	0	0	0	1	1	1	2	2	0	1.31	1	1	0
0	59	3	2	2	0	0	0	0	0	1	1	2	2	1	0	0.6	1	1	0
0	44	3	2	1	0	0	0	0	0	1	1	1	1	1	0	1.37	0	1	0
0	55	1	1	1	0	0	0	0	0	1	1	1	1	1	0	2.05	0	1	0
0	43	2	2	2	0	0	0	0	0	1	1	1	2	2	0	1.14	1	1	0
0	70	1	2	2	0	0	1	0	0	1	1	1	2	2	0	1.13	1	1	0
0	56	1	2	4	0	0	1	0	0	2	1	1	2	2	0	1.06	1	1	0
0	58	3	2	3	0	0	1	0	0	2	1	1	2	2	0	0.66	1	1	0
1	46	2	2	3	0	0	0	0	0	2	1	1	1	2	0	1.1	1	2	0
1	55	2	1	3	0	0	0	0	0	1	2	1	1	2	0	0.6	1	2	0
1	31	3	2	2	0	0	0	0	0	1	1	1	1	2	0	1.22	1	1	0
0	62	3	2	2	0	0	0	0	0	2	1	1	1	1	0	0.5	1	1	0
0	41	3	1	2	0	0	0	0	0	1	1	1	1	1	1	2.4	1	2	0
0	28	2	2	2	0	0	0	0	0	1	1	1	1	1	0	2.2	0	1	0
0	51	2	2	1	0	0	0	0	0	2	1	1	2	1	0	1.03	1	1	0
0	43	1	2	1	0	0	0	0	0	1	1	1	1	2	0	1.15	1	1	0
0	39	3	2	2	0	0	0	0	0	2	1	1	1	1	0	0.82	1	1	0
1	56	1	2	3	0	0	0	0	0	2	1	1	1	2	0	0.64	1	1	0
0	66	3	2	2	0	0	0	0	0	1	1	2	2	2	0	0.64	0	1	0
0	57	1	1	3	0	0	0	0	0	1	1	1	1	1	0	1.7	1	1	0
0	20	1	1	1	0	0	0	0	0	1	1	1	1	1	0	1.81	0	1	0
0	37	3	1	3	0	0	0	0	0	2	1	1	1	1	1	1.03	1	2	0
0	59	1	2	2	0	0	0	0	0	2	1	1	1	2	0	1.1	1	1	0
1	64	1	2	3	0	0	1	0	0	2	1	2	1	1	1	0.43	0	1	0
1	64	2	2	2	0	0	0	0	0	2	2	1	1	2	0	0.21	1	2	0
1	32	1	2	3	0	0	0	0	0	2	1	1	1	1	0	0.87	1	1	0
0	69	3	2	2	0	0	0	0	0	1	1	1	2	2	0	1.22	1	1	0
0	57	1	2	1	0	0	0	0	0	2	1	1	1	2	0	0.59	0	1	0
0	56	1	2	2	0	0	0	0	0	2	1	1	1	1	0	1.23	1	1	0
0	50	1	2	1	0	0	0	0	0	1	2	1	1	1	0	1.13	0	2	0
1	68	1	1	2	0	0	0	0	0	1	1	1	1	1	0	2.25	1	1	0
1	55	1	2	1	0	0	0	0	0	1	1	1	1	1	0	1.28	0	1	0
0	71	1	2	1	0	0	1	0	0	2	1	1	1	1	0	1.45	1	1	0
0	58	1	2	3	0	0	1	0	0	2	1	1	1	1	1	1.31	0	1	0
0	72	1	1	1	0	0	0	0	0	1	1	1	1	2	0	1.93	0	1	0
1	71	2	2	3	0	0	0	0	0	2	2	1	2	2	0	0.3	1	2	0
0	49	2	2	2	0	0	0	0	0	2	1	1	1	2	0	0.76	0	1	0
0	57	3	2	2	0	0	1	0	0	1	1	1	1	1	1	0.86	0	1	0
1	45	1	2	1	0	0	0	0	0	1	1	1	1	1	0	1.68	0	1	0
1	71	2	2	3	0	0	0	0	0	2	1	1	1	2	0	0.79	0	1	0
0	39	2	2	2	0	0	0	0	0	1	1	1	1	1	0	1.06	0	1	0
0	56	3	2	3	0	0	0	0	0	1	1	1	2	2	0	0.7	1	1	0
1	35	3	2	1	0	0	0	0	0	1	1	1	1	1	0	1.83	0	2	0
1	65	2	2	3	0	0	0	0	0	2	1	1	2	2	0	0.86	0	1	0
1	36	3	2	1	0	0	0	0	0	2	1	1	1	2	0	1	1	1	0
0	55	2	2	2	0	0	0	0	0	2	1	1	2	2	0	0.95	1	1	0
0	65	3	2	3	0	0	0	0	0	2	1	1	1	2	0	0.62	0	1	0
0	27	3	2	1	0	0	0	0	0	1	1	1	1	1	0	1.2	1	1	0
0	21	2	2	3	0	0	0	0	0	2	1	1	1	2	0	1.11	0	1	0
0	69	3	2	2	0	0	0	0	0	1	1	1	1	2	0	0.94	0	1	0
0	29	2	2	3	0	0	0	0	0	2	1	1	1	1	0	0.81	1	1	0
0	54	1	2	1	0	0	0	0	0	2	1	1	1	1	0	1.21	0	1	0
0	27	3	2	2	0	0	0	0	0	1	1	1	1	1	0	2.7	0	1	0
0	31	2	2	2	0	0	0	0	0	1	1	1	1	1	0	2.21	0	1	0
0	38	1	2	1	0	0	0	0	0	2	1	1	1	1	0	1.12	1	1	0
0	45	1	2	2	0	0	0	0	0	2	1	1	2	2	0	1.1	1	2	1
0	64	2	2	2	0	0	1	0	0	2	1	1	1	2	0	1.2	0	1	0
0	50	3	2	2	0	0	0	0	0	2	1	1	1	1	0	1.05	0	1	0
1	24	3	1	2	0	0	0	0	0	1	1	1	1	1	0	1.54	1	1	0
0	34	3	2	4	0	0	0	0	0	1	1	1	2	2	0	1.44	1	1	1
1	31	1	2	1	0	0	0	0	0	1	1	1	2	1	0	1.44	1	1	0
1	65	3	2	3	0	0	1	0	0	2	1	1	1	2	0	1.4	0	1	0
1	67	3	2	3	0	0	1	0	0	2	1	2	2	1	0	0.4	0	2	0
0	32	2	2	2	0	0	0	0	0	2	1	1	1	2	0	1.09	1	1	0
1	37	3	1	2	0	0	0	0	0	1	1	1	1	1	0	1.58	1	1	0
0	18	1	1	1	0	0	0	0	0	1	1	1	1	1	0	1.45	1	1	0
1	57	2	2	1	0	0	0	0	0	2	1	1	1	1	0	1.64	1	1	0
0	23	1	2	3	0	0	0	0	0	1	1	1	1	1	0	1.3	1	1	0
1	49	2	2	3	0	1	0	0	1	2	1	1	2	2	0	0.47	1	1	1
0	75	3	2	3	0	1	1	0	0	2	2	1	2	2	0	0.83	1	2	1
1	64	2	2	1	0	0	1	0	0	1	1	1	1	1	0	1.76	0	1	0
1	82	1	2	2	0	0	1	0	0	1	1	1	1	2	1	0.86	1	1	0
1	46	1	2	2	0	0	0	0	0	2	1	1	1	1	0	0.88	1	1	0
1	60	2	3	1	0	0	1	0	0	2	1	1	2	2	0	0.9	0	1	1
0	66	3	3	1	0	0	1	0	0	2	1	1	2	2	0	0.48	1	1	0
0	65	3	2	2	0	1	0	0	1	2	1	2	2	2	0	0.45	1	1	0
1	62	3	3	2	0	1	1	0	0	2	2	2	2	2	0	0.7	1	2	1
0	62	1	3	1	0	1	1	0	0	2	1	1	1	2	0	0.58	0	1	0
0	70	1	2	3	0	0	0	0	0	2	1	1	1	2	0	0.6	0	1	0
0	50	3	2	1	0	0	0	0	0	2	1	1	1	2	0	0.7	1	1	0
1	64	3	2	1	0	0	1	0	0	2	1	1	1	2	1	0.41	0	1	0
1	32	2	2	3	0	0	0	0	0	1	1	1	1	2	0	3.16	1	1	0
0	40	1	2	1	0	0	0	0	0	1	1	1	1	1	0	1.29	1	1	0
1	54	3	4	4	0	0	1	0	0	2	1	1	1	2	0	1.03	0	1	1
0	48	1	2	1	0	0	0	0	0	1	1	1	1	1	0	1.2	0	1	0
1	46	1	2	3	0	0	0	0	1	1	2	2	2	2	0	0.9	1	2	0
0	47	1	2	2	0	0	0	0	0	1	1	1	1	1	0	1	1	2	0
1	70	3	2	3	0	1	0	0	0	1	1	1	1	2	0	1.2	1	1	0
1	66	2	2	2	0	0	0	0	0	2	1	1	1	2	0	0.6	0	1	0
1	59	1	4	3	0	0	0	1	0	2	2	1	1	2	0	0.7	1	2	1
1	32	1	2	1	0	0	0	0	0	1	1	2	2	1	0	1.5	1	1	1
0	59	3	2	2	0	0	0	0	0	1	1	1	1	1	0	1.8	1	2	0
1	39	1	4	1	0	1	0	0	1	2	1	1	1	1	0	1.5	1	1	1
1	36	3	4	4	0	0	0	0	1	2	1	1	2	2	0	0.8	1	1	1
1	51	2	4	3	0	0	0	0	1	1	2	2	2	2	1	2.17	1	2	1
1	70	1	4	2	0	0	1	0	1	2	1	1	1	1	0	0.91	1	1	1
0	53	3	3	3	0	0	0	0	0	1	1	1	1	1	0	1.3	1	1	1
0	30	2	2	2	0	0	0	0	0	1	1	1	1	1	0	0.7	1	1	0
1	56	3	2	1	0	0	0	0	0	2	1	1	1	2	1	0.9	0	1	0
0	67	2	2	4	0	0	1	0	1	2	2	1	2	2	0	0.4	1	2	0
1	61	3	2	1	0	1	0	0	1	2	1	1	1	2	0	0.3	0	1	0
0	57	1	2	1	0	0	0	0	1	1	1	1	1	1	0	1.6	0	1	0
0	57	2	2	1	0	0	0	0	0	2	1	1	1	1	0	0.6	1	1	0
0	51	1	2	1	0	0	0	0	1	1	1	1	1	1	0	1.9	1	1	0
1	52	2	3	2	0	1	1	0	0	2	2	2	2	2	0	1.1	1	2	1
1	64	3	3	2	0	0	0	1	0	2	1	2	2	2	0	0.7	0	1	1
0	48	3	2	2	0	0	0	0	1	1	2	2	2	2	0	1.23	1	2	1
1	62	1	2	1	0	0	0	0	1	2	1	1	1	1	0	0.9	0	1	0
0	62	2	4	1	0	0	1	0	1	2	1	1	2	2	0	1	0	1	1
1	31	1	2	1	0	0	0	0	1	2	1	1	1	1	0	0.74	0	2	0
1	44	3	2	2	0	0	0	0	0	1	1	1	1	1	0	1.2	1	1	0
1	73	3	4	1	0	1	1	0	1	2	1	2	1	2	0	0.3	1	1	1
0	45	1	2	1	0	0	0	0	1	2	1	1	1	1	0	0.3	1	1	0
1	37	3	2	2	0	0	0	0	0	1	1	1	1	1	0	2.02	1	1	0
0	38	3	2	3	0	0	0	0	1	2	1	1	1	2	0	0.8	1	1	0
0	64	1	2	3	0	0	0	0	1	2	1	1	1	1	0	0.2	1	1	0
1	59	3	2	2	0	1	0	0	1	2	2	1	2	2	0	0.6	1	2	1
1	53	3	3	1	0	1	1	0	1	2	1	1	2	2	0	0.5	1	2	1
1	51	2	3	2	0	1	1	0	1	2	1	1	2	2	0	0.4	0	1	1
0	70	1	4	3	0	0	0	0	1	2	1	1	2	2	0	0.9	1	1	1
1	13	1	3	2	0	0	0	0	0	1	1	1	1	1	0	1.5	0	1	1
1	55	3	2	4	0	0	0	0	1	2	2	1	1	2	0	0.9	1	2	0
0	63	1	2	2	0	1	0	0	1	2	2	1	1	2	0	0.4	1	1	0
1	70	2	4	2	0	0	1	1	1	2	1	1	2	2	1	0.5	1	1	1
0	45	2	2	2	0	0	1	0	1	2	1	1	2	2	0	1.3	1	1	0
1	90	1	4	3	0	1	0	1	1	2	1	1	2	2	0	0.5	0	1	1
1	35	2	2	3	0	0	0	0	1	1	1	1	1	2	0	1	0	1	0
1	30	3	2	2	0	0	0	0	1	1	1	1	1	2	0	1.36	0	1	1
1	45	1	2	3	0	0	0	0	1	2	1	2	2	2	0	0.8	1	1	1
1	57	3	2	2	0	0	1	0	1	1	1	1	2	2	1	1.1	1	1	0
1	48	3	2	3	0	1	1	0	1	2	2	1	2	2	0	0.3	0	2	0
1	51	1	2	2	0	0	0	0	0	1	1	1	1	2	0	0.9	0	1	0
0	36	1	2	1	0	0	0	0	0	1	1	1	1	2	0	1.4	1	1	0
0	30	1	2	1	0	0	0	0	0	2	1	1	1	2	0	1.1	1	1	1
0	62	2	2	1	0	0	1	0	0	2	1	1	2	2	0	0.4	0	1	0
0	64	2	2	2	0	0	0	0	0	1	1	1	2	2	0	1.3	1	1	0
1	29	3	2	1	0	1	0	0	0	2	1	1	2	2	0	0.8	1	1	0
0	66	3	2	3	0	0	0	0	0	2	1	2	2	2	0	0.7	0	1	0
0	65	3	4	2	0	1	0	1	0	2	1	1	2	2	0	0.3	1	1	1
1	66	1	4	3	0	0	1	0	0	2	1	1	1	2	0	0.5	1	1	1
1	55	2	2	2	0	0	0	0	1	1	1	1	1	2	0	1.3	1	1	0
0	50	3	2	1	0	1	0	0	1	2	1	1	1	2	0	1	1	1	0
1	66	1	2	1	0	0	0	0	1	1	1	1	1	1	0	2.06	0	1	0
1	52	3	2	2	0	0	1	0	0	1	2	2	2	2	0	0.9	1	1	0
0	58	1	2	3	0	0	1	0	0	2	1	1	1	2	0	0.6	1	1	0
1	54	3	2	1	0	1	0	0	0	2	1	1	2	2	0	0.2	1	1	0
1	60	2	4	1	0	0	1	0	1	2	1	2	1	1	0	0.6	0	1	1
1	46	1	2	4	0	0	0	0	1	1	1	1	1	1	0	1.61	1	2	0
0	70	3	3	3	0	0	1	1	1	2	1	1	1	2	1	0.85	1	1	0
1	54	2	2	4	0	0	0	0	0	1	1	1	2	2	0	1.54	1	1	0
1	50	3	3	3	0	1	0	0	1	2	2	2	2	2	0	0.43	1	2	0
0	61	2	2	2	0	0	1	0	0	1	1	1	2	1	1	1.8	1	1	0
1	40	3	2	4	0	0	0	0	1	1	1	1	1	1	0	1.77	1	1	0
0	43	1	2	3	0	0	0	0	0	2	1	1	1	1	0	0.6	1	1	0
1	46	2	2	2	0	0	1	0	1	1	1	1	1	1	0	1.08	1	1	0
1	41	3	2	4	0	1	0	0	0	2	1	1	2	1	0	0.88	1	2	0
0	62	1	3	2	0	1	0	0	1	1	1	1	1	1	0	1.3	1	1	0
0	62	2	3	3	0	0	0	0	1	1	1	1	2	2	0	0.9	1	1	0
1	50	3	3	3	0	1	0	0	1	2	2	1	2	1	0	0.5	1	2	0
1	47	3	3	3	0	0	0	0	1	2	1	2	2	2	0	0.9	1	1	0
1	68	2	1	2	0	0	0	0	0	1	1	1	1	1	0	1	1	1	0
1	10	2	2	1	0	0	0	0	0	1	2	1	1	1	0	1.6	0	2	0
1	30	3	3	4	0	0	0	0	1	1	2	1	1	2	0	1.1	1	2	0
1	74	3	3	1	0	0	1	0	1	2	1	1	2	2	0	0.6	1	1	0
0	45	2	1	3	0	0	0	0	1	1	1	1	1	1	0	0.9	1	1	0
1	41	2	3	2	0	1	0	0	1	1	1	1	2	2	0	0.8	1	1	0
1	32	3	2	2	0	0	0	0	1	1	1	2	1	1	0	1.9	1	1	0
1	31	2	2	2	0	0	0	0	1	1	1	1	1	1	0	1	1	1	0
1	35	3	3	3	0	0	0	0	1	1	1	1	1	1	0	1.5	1	1	0
1	54	3	3	3	0	0	0	0	1	1	2	1	1	2	0	1	1	2	0
0	37	1	2	1	0	0	0	0	1	1	1	1	1	1	0	1	1	1	0
0	34	3	2	2	0	0	0	0	1	1	1	1	1	1	0	1	1	1	0
1	33	3	2	3	0	0	0	0	0	1	1	1	1	2	0	1.9	1	1	0
1	46	3	2	3	0	0	1	0	1	1	1	1	1	1	1	1.2	1	1	0
1	43	2	2	1	0	0	0	0	1	1	1	1	1	1	0	2.3	1	1	0
0	40	2	2	1	0	0	0	0	1	1	1	1	1	1	0	1.4	1	1	0
1	40	3	2	1	0	0	1	0	1	1	1	1	1	1	0	1.9	1	1	0
1	56	3	2	2	0	0	1	0	1	1	1	1	1	1	0	0.9	1	1	0
1	52	1	2	2	0	0	0	0	1	1	1	1	1	2	0	1	1	1	0
1	43	1	2	1	0	0	0	0	1	1	1	1	1	2	1	2.2	1	1	0
1	31	3	3	4	0	1	1	1	0	2	2	1	2	1	1	0.98	1	2	1
0	59	1	2	2	0	0	0	1	0	1	1	1	1	2	0	0.91	1	1	0
1	52	2	2	3	1	0	0	1	0	2	1	2	1	1	0	0.63	1	1	0
0	34	1	2	3	0	0	0	1	1	2	1	1	1	2	0	0.86	1	1	0
1	50	2	2	2	0	1	1	1	0	1	1	1	1	1	0	2.53	1	1	1
1	46	1	2	2	0	0	0	1	0	2	1	1	1	2	0	0.82	0	1	0
1	71	1	2	3	0	0	1	1	1	2	1	2	1	2	0	1.03	1	1	0
0	64	3	2	1	0	0	0	0	0	2	1	1	1	2	0	1.4	1	1	0
1	53	2	2	3	0	0	0	1	0	1	1	1	1	1	0	1.32	1	1	0
0	65	3	2	2	0	0	1	0	0	1	1	1	2	2	0	1.66	0	1	0
1	35	2	2	3	0	0	0	1	0	1	1	1	1	1	0	1.18	1	1	0
0	67	1	2	3	0	0	1	1	0	1	1	1	2	2	1	1.14	1	1	0
1	70	3	4	3	0	1	1	1	1	2	1	1	1	2	1	0.69	1	1	1
0	66	3	3	3	1	1	1	1	0	2	1	1	1	2	0	0.87	1	1	1
0	33	3	2	3	0	0	0	1	0	2	1	1	2	2	0	0.45	1	1	0
1	38	3	2	3	0	0	0	1	0	1	1	2	1	2	0	1.84	0	1	0
1	50	3	3	3	0	1	1	1	0	2	1	2	2	2	1	0.46	1	1	1
0	54	3	3	2	0	1	1	1	1	2	1	1	2	2	0	0.68	1	1	1
1	46	3	3	4	0	1	0	1	0	2	2	1	2	2	0	0.4	1	2	1
0	49	2	2	2	0	0	0	1	0	1	1	1	1	2	0	1.58	1	1	0
0	73	1	3	2	0	1	0	0	1	2	1	1	2	2	0	0.9	0	1	1
1	43	3	4	3	1	1	0	1	1	2	2	2	2	2	0	0.86	1	2	1
1	62	3	3	4	0	1	0	0	1	2	2	1	2	1	0	0.94	0	2	1
1	34	3	3	2	0	1	0	0	0	2	1	1	2	2	0	0.55	1	2	1
1	54	2	4	3	0	1	0	1	1	2	2	2	2	2	0	0.81	1	2	1
0	50	1	2	2	0	0	0	0	1	1	1	1	2	1	0	1.03	0	1	0
0	39	1	2	2	0	0	0	0	0	1	1	1	1	1	0	1.33	1	1	0
0	28	1	2	2	0	0	0	0	0	1	1	1	1	1	0	1.83	1	1	0
0	66	3	2	3	0	0	0	0	0	1	1	1	1	2	0	1.23	0	1	0
0	52	3	2	2	0	0	1	0	0	2	1	1	1	1	0	0.99	0	1	0
0	73	1	2	1	0	0	0	0	0	2	1	1	1	2	0	0.85	0	1	0
1	54	3	2	2	0	0	0	0	0	1	1	2	1	1	0	1.12	0	1	0
1	21	3	3	2	0	1	0	0	0	1	2	2	2	2	0	1.56	1	2	1
1	57	3	3	2	0	0	0	0	1	2	1	1	1	2	1	1.17	0	1	0
1	34	3	2	3	0	1	0	0	1	1	1	1	2	2	0	0.82	1	2	0
0	39	2	2	3	0	0	0	0	1	1	1	1	1	2	0	0.94	0	1	0
1	42	3	2	3	0	0	0	0	0	2	1	1	1	2	0	0.6	0	1	0
0	28	1	2	3	0	0	0	0	0	2	1	1	1	1	0	0.85	1	1	0
1	25	1	2	3	0	0	0	0	0	2	1	1	1	1	0	0.53	1	1	0
1	32	1	2	2	0	0	0	0	0	2	1	1	1	2	0	1.17	1	1	0
1	62	2	3	1	0	0	1	0	0	2	1	1	1	2	0	0.57	1	1	0
0	45	1	3	1	0	0	0	0	0	1	1	1	2	2	0	0.83	1	1	0
1	45	2	2	2	0	0	0	0	0	1	1	1	1	2	0	2.77	0	1	0
0	30	1	2	1	0	1	0	0	0	1	1	1	1	1	0	1.44	0	1	0
0	17	1	2	1	0	1	0	0	0	1	1	1	1	1	0	1.65	1	1	0
1	29	1	2	2	0	0	0	0	0	1	1	1	1	2	0	1.5	1	1	0
0	63	2	3	1	0	1	1	0	0	1	1	1	2	1	0	5.3	0	1	0
1	37	2	2	1	0	0	0	0	0	2	2	1	2	1	0	1.74	1	2	0
0	38	1	2	2	0	0	0	0	0	2	1	1	1	1	0	0.84	0	1	0
0	57	1	2	2	0	0	1	0	1	1	1	1	1	1	0	1.17	0	1	0
1	61	3	2	2	0	0	0	0	1	2	1	1	1	2	0	0.78	0	1	0
1	19	1	1	2	0	0	0	0	0	2	1	1	1	2	0	0.65	1	1	0
0	58	1	2	1	0	0	0	0	1	2	1	1	1	2	0	0.83	0	1	0
0	33	1	2	3	0	0	0	0	1	2	1	1	1	2	0	0.65	1	1	0
1	22	1	2	1	0	0	0	0	0	2	2	1	1	1	0	0.63	1	2	0
1	46	3	2	2	1	0	0	0	0	2	1	1	1	2	0	0.58	1	1	0
1	34	1	2	1	0	0	0	0	1	1	1	1	1	1	0	1.37	1	1	0
1	31	1	2	1	0	0	0	0	0	1	1	1	1	1	0	2.86	0	1	0
0	56	3	2	1	0	0	1	1	0	1	1	1	2	2	0	0.73	1	1	0
1	51	3	1	2	0	0	0	1	0	2	1	1	1	1	0	1.06	1	1	0
0	87	1	2	1	0	0	1	0	0	1	1	1	1	1	0	2.15	0	1	0
